# Supplementary material for: Deeply Saddening Life Events Play a Carcinogenic Role by Inducing Mutations in ALOX12 and FKBP5 Genes
Source: Genes (Basel). 2024 Nov 28;15(12):1531. doi: 10.3390/genes15121531 (PMC11675945; doi:10.3390/genes15121531)
Supplement: Supplementary file 1 [file genes-15-01531-s001.zip]

Archive with 1 entries (1 files):
- genes-3283330-supplementary.pdf
